# Supplementary material for: Aerotolerant Thiosulfate-Reducing Bacterium Fusibacter sp. Strain WBS Isolated from Littoral Bottom Sediments of the White Sea—Biochemical and Genome Analysis
Source: Microorganisms. 2023 Jun 23;11(7):1642. doi: 10.3390/microorganisms11071642 (PMC10386464; doi:10.3390/microorganisms11071642)
Supplement: Supplementary file 1 [file microorganisms-11-01642-s001.zip]

Archive with 1 entries (1 files):
- microorganisms-2420313-supplementary.xls
