# Supplementary material for: Aerotolerant Thiosulfate-Reducing Bacterium Fusibacter sp. Strain WBS Isolated from Littoral Bottom Sediments of the White Sea—Biochemical and Genome Analysis
Source: Microorganisms. 2023 Jun 23;11(7):1642. doi: 10.3390/microorganisms11071642 (PMC10386464; doi:10.3390/microorganisms11071642)
Supplement: Supplementary file 1 [file microorganisms-11-01642-s001.zip › microorganisms-2420313-supplementary.xls]

## Sheet: ani_aai
`	"Fusibacter_contigs"	"GCA_001897605"	"GCA_002412775"	"GCA_002441045"	"GCA_003482695"	"GCA_014859095"	"GCA_016908355"
"Fusibacter_contigs"	NA	69.74	62.25	69.52	67.13	63.1	61.02	AAI
"GCA_001897605"	77.56	NA	60.8	90.43	65.35	62.02	60.93	AAI
"GCA_002412775"	76.48	76.6	NA	60.24	62.48	91.38	67.07	AAI
"GCA_002441045"	76.4	85.58	73.04	NA	64.79	61.06	59.54	AAI
"GCA_003482695"	76.02	75.64	73.79	74.53	NA	63.13	60.44	AAI
"GCA_014859095"	76.25	74.86	90.48	73.58	75.59	NA	67.31	AAI
"GCA_016908355"	76.31	81.15	78.05	74.92	73.84	77	NA
	ANI	ANI	ANI	ANI	ANI	ANI	ANI
